# Supplementary material for: TOPK modulates tumour-specific radiosensitivity and correlates with recurrence after prostate radiotherapy
Source: Br J Cancer. 2017 Jul 4;117(4):503–12. doi: 10.1038/bjc.2017.197 (PMC5558685; doi:10.1038/bjc.2017.197)
Supplement: Supplementary Table S1 [file bjc2017197x8.xlsx]

## Sheet: Sheet1
Supplementary Table 1: Quantification of experiments presented in Figure 2A
Time post 4 Gy IR (h)	0	2	4	6	8	12	16	20	24
siNT
G1 (%)	34	25	18	15	20	24	36	36	34
Early S (%)	25	26	26	19	7	4	15	26	17
Late S (%)	18	23	23	28	25	19	11	11	20
G2/M (%)	24	25	32	38	47	52	37	27	30
siTOPK
G1 (%)	39	37	37	33	38	38	52	48	48
Early S (%)	22	22	22	17	8	5	16	18	12
Late S (%)	18	18	17	20	20	17	10	12	14
G2/M (%)	22	23	24	29	33	40	22	21	26
