# Supplementary material for: TOPK modulates tumour-specific radiosensitivity and correlates with recurrence after prostate radiotherapy
Source: Br J Cancer. 2017 Jul 4;117(4):503–12. doi: 10.1038/bjc.2017.197 (PMC5558685; doi:10.1038/bjc.2017.197)
Supplement: Supplementary Table S2 [file bjc2017197x9.xlsx]

## Sheet: Sheet1
Supplementary Table 2: Quantification of experiments presented in Figure 2B.
Time post release (h)	0	2	4	6	8	24
siNT, 0 Gy
G1 (%)	96	24	15	10	9	56
Early S (%)	0	60	17	5	4	3
Late S (%)	0	14	56	69	40	6
G2/M (%)	4	3	12	16	48	35
siTOPK, 0 Gy
G1 (%)	94	49	31	25	23	58
Early S (%)	0	43	38	18	10	2
Late S (%)	0	7	29	42	48	3
G2/M (%)	6	2	2	14	20	37
siNT, 4 Gy
G1 (%)	93	24	15	12	10	50
Early S (%)	0	48	18	9	6	2
Late S (%)	0	23	59	65	66	3
G2/M (%)	7	5	9	15	18	45
siTOPK, 4 Gy
G1 (%)	85	44	29	25	27	52
Early S (%)	0	31	32	16	9	3
Late S (%)	0	10	26	40	45	3
G2/M (%)	15	16	14	18	20	43
