# Supplementary material for: TOPK modulates tumour-specific radiosensitivity and correlates with recurrence after prostate radiotherapy
Source: Br J Cancer. 2017 Jul 4;117(4):503–12. doi: 10.1038/bjc.2017.197 (PMC5558685; doi:10.1038/bjc.2017.197)
Supplement: Supplementary Table S3 [file bjc2017197x10.xlsx]

## Sheet: Sheet1
Supplementary Table 3: Quantification of experiments presented in Supplementary Figure 3B.
	siNT (0 Gy)	siTOPK (0 Gy)	siNT (4 Gy)	siTOPK (4 Gy)
Apoptotic population (%)
24 h	6	10	8	10
48 h	4	11	5	14
72 h	9	3	17	25
